# Supplementary material for: Preclinical Evaluation of a 64Cu-Based Theranostic Approach in a Murine Model of Multiple Myeloma
Source: Pharmaceutics. 2023 Jun 25;15(7):1817. doi: 10.3390/pharmaceutics15071817 (PMC10385603; doi:10.3390/pharmaceutics15071817)
Supplement: Supplementary file 1 [file pharmaceutics-15-01817-s001.zip]

Archive with 1 entries (1 files):
- pharmaceutics-2408354-supplementary.pdf
